# Supplementary material for: Can Neural Networks Learn Atomic Stick–Slip Friction?
Source: ACS Appl Mater Interfaces. 2025 Jul 9;17(29):42454–61. doi: 10.1021/acsami.5c09866 (PMC12291085; doi:10.1021/acsami.5c09866)
Supplement: Supplementary file 2 [file am5c09866_si_002.zip]

Archive with 1,613 entries (1,608 files):
- example/
- example/.DS_Store
- example/.#ML_training.py
- example/Train and eval NN model.ipynb
- example/train_data/
- example/saved_models/
- example/ML_training.py
- example/ML_model.py
- example/.ipynb_checkpoints/
- example/val_data/
- example/train_data/traj553.pkl
- example/train_data/traj235.pkl
- example/train_data/traj221.pkl
- example/train_data/traj547.pkl
- example/train_data/traj1094.pkl
- example/train_data/traj209.pkl
- example/train_data/traj590.pkl
- example/train_data/traj584.pkl
- example/train_data/traj1057.pkl
- example/train_data/traj1043.pkl
- example/train_data/traj751.pkl
- example/train_data/traj745.pkl
- example/train_data/traj1282.pkl
- example/train_data/traj779.pkl
- example/train_data/traj792.pkl
- example/train_data/traj1269.pkl
- example/train_data/traj786.pkl
- example/train_data/traj1533.pkl
- example/train_data/traj976.pkl
- example/train_data/traj1241.pkl
- example/train_data/traj962.pkl
- example/train_data/traj143.pkl
- example/train_data/traj625.pkl
- example/train_data/traj157.pkl
- example/train_data/traj1484.pkl
- example/train_data/traj4.pkl
- example/train_data/traj1490.pkl
- example/train_data/traj180.pkl
- example/train_data/traj1447.pkl
- example/train_data/traj1321.pkl
- example/train_data/traj1335.pkl
- example/train_data/traj816.pkl
- example/train_data/traj1453.pkl
- example/train_data/traj341.pkl
- example/train_data/traj62.pkl
- example/train_data/traj355.pkl
- example/train_data/traj76.pkl
- example/train_data/traj369.pkl
- example/train_data/traj382.pkl
- example/train_data/traj396.pkl
- example/train_data/traj1123.pkl
- example/train_data/traj89.pkl
- example/train_data/traj1137.pkl
- example/train_data/traj1136.pkl
- example/train_data/traj1122.pkl
- example/train_data/traj397.pkl
- example/train_data/traj368.pkl
- example/train_data/traj354.pkl
- example/train_data/traj432.pkl
- example/train_data/traj340.pkl
- example/train_data/traj1334.pkl
- example/train_data/traj1446.pkl
- example/train_data/traj803.pkl
- example/train_data/traj1320.pkl
- example/train_data/traj1308.pkl
- example/train_data/traj195.pkl
- example/train_data/traj5.pkl
- example/train_data/traj1491.pkl
- example/train_data/traj1485.pkl
- example/train_data/traj618.pkl
- example/train_data/traj156.pkl
- example/train_data/traj142.pkl
- example/train_data/traj624.pkl
- example/train_data/traj963.pkl
- example/train_data/traj1240.pkl
- example/train_data/traj1526.pkl
- example/train_data/traj977.pkl
- example/train_data/traj1254.pkl
- example/train_data/traj787.pkl
- example/train_data/traj1268.pkl
- example/train_data/traj778.pkl
- example/train_data/traj1297.pkl
- example/train_data/traj744.pkl
- example/train_data/traj750.pkl
- example/train_data/traj988.pkl
- example/train_data/traj1042.pkl
- example/train_data/traj1056.pkl
- example/train_data/traj1081.pkl
- example/train_data/traj208.pkl
- example/train_data/traj546.pkl
- example/train_data/traj552.pkl
- example/train_data/traj234.pkl
- example/train_data/traj222.pkl
- example/train_data/traj236.pkl
- example/train_data/traj550.pkl
- example/train_data/traj578.pkl
- example/train_data/traj1083.pkl
- example/train_data/traj1097.pkl
- example/train_data/traj587.pkl
- example/train_data/traj1068.pkl
- example/train_data/traj593.pkl
- example/train_data/traj1040.pkl
- example/train_data/traj1054.pkl
- example/train_data/traj746.pkl
- example/train_data/traj752.pkl
- example/train_data/traj1281.pkl
- example/train_data/traj1295.pkl
- example/train_data/traj1518.pkl
- example/train_data/traj785.pkl
- example/train_data/traj791.pkl
- example/train_data/traj949.pkl
- example/train_data/traj1524.pkl
- example/train_data/traj961.pkl
- example/train_data/traj1242.pkl
- example/train_data/traj975.pkl
- example/train_data/traj1256.pkl
- example/train_data/traj154.pkl
- example/train_data/traj632.pkl
- example/train_data/traj168.pkl
- example/train_data/traj7.pkl
- example/train_data/traj1487.pkl
- example/train_data/traj197.pkl
- example/train_data/traj829.pkl
- example/train_data/traj183.pkl
- example/train_data/traj1478.pkl
- example/train_data/traj1450.pkl
- example/train_data/traj815.pkl
- example/train_data/traj1336.pkl
- example/train_data/traj801.pkl
- example/train_data/traj1322.pkl
- example/train_data/traj1444.pkl
- example/train_data/traj430.pkl
- example/train_data/traj356.pkl
- example/train_data/traj75.pkl
- example/train_data/traj61.pkl
- example/train_data/traj424.pkl
- example/train_data/traj49.pkl
- example/train_data/traj418.pkl
- example/train_data/traj1108.pkl
- example/train_data/traj395.pkl
- example/train_data/traj381.pkl
- example/train_data/traj1134.pkl
- example/train_data/traj1121.pkl
- example/train_data/traj380.pkl
- example/train_data/traj394.pkl
- example/train_data/traj419.pkl
- example/train_data/traj48.pkl
- example/train_data/traj343.pkl
- example/train_data/traj425.pkl
- example/train_data/traj74.pkl
- example/train_data/traj1323.pkl
- example/train_data/traj800.pkl
- example/train_data/traj1445.pkl
- example/train_data/traj814.pkl
- example/train_data/traj1479.pkl
- example/train_data/traj182.pkl
- example/train_data/traj196.pkl
- example/train_data/traj828.pkl
- example/train_data/traj1486.pkl
- example/train_data/traj169.pkl
- example/train_data/traj1492.pkl
- example/train_data/traj6.pkl
- example/train_data/traj627.pkl
- example/train_data/traj141.pkl
- example/train_data/traj155.pkl
- example/train_data/traj633.pkl
- example/train_data/traj974.pkl
- example/train_data/traj1531.pkl
- example/train_data/traj1525.pkl
- example/train_data/traj1243.pkl
- example/train_data/traj948.pkl
- example/train_data/traj790.pkl
- example/train_data/traj1519.pkl
- example/train_data/traj784.pkl
- example/train_data/traj1294.pkl
- example/train_data/traj753.pkl
- example/train_data/traj747.pkl
- example/train_data/traj1055.pkl
- example/train_data/traj1041.pkl
- example/train_data/traj592.pkl
- example/train_data/traj586.pkl
- example/train_data/traj1096.pkl
- example/train_data/traj551.pkl
- example/train_data/traj545.pkl
- example/train_data/traj223.pkl
- example/train_data/traj1086.pkl
- example/train_data/traj569.pkl
- example/train_data/traj1092.pkl
- example/train_data/traj555.pkl
- example/train_data/traj1045.pkl
- example/train_data/traj1079.pkl
- example/train_data/traj1284.pkl
- example/train_data/traj1290.pkl
- example/train_data/traj743.pkl
- example/train_data/traj757.pkl
- example/train_data/traj964.pkl
- example/train_data/traj1247.pkl
- example/train_data/traj1535.pkl
- example/train_data/traj1253.pkl
- example/train_data/traj780.pkl
- example/train_data/traj958.pkl
- example/train_data/traj1509.pkl
- example/train_data/traj794.pkl
- example/train_data/traj2.pkl
- example/train_data/traj1496.pkl
- example/train_data/traj179.pkl
- example/train_data/traj637.pkl
- example/train_data/traj145.pkl
- example/train_data/traj810.pkl
- example/train_data/traj1333.pkl
- example/train_data/traj1441.pkl
- example/train_data/traj804.pkl
- example/train_data/traj192.pkl
- example/train_data/traj1469.pkl
- example/train_data/traj186.pkl
- example/train_data/traj838.pkl
- example/train_data/traj409.pkl
- example/train_data/traj58.pkl
- example/train_data/traj353.pkl
- example/train_data/traj70.pkl
- example/train_data/traj421.pkl
- example/train_data/traj347.pkl
- example/train_data/traj1131.pkl
- example/train_data/traj1125.pkl
- example/train_data/traj1119.pkl
- example/train_data/traj384.pkl
- example/train_data/traj1118.pkl
- example/train_data/traj385.pkl
- example/train_data/traj391.pkl
- example/train_data/traj1124.pkl
- example/train_data/traj1130.pkl
- example/train_data/traj65.pkl
- example/train_data/traj346.pkl
- example/train_data/traj71.pkl
- example/train_data/traj352.pkl
- example/train_data/traj434.pkl
- example/train_data/traj187.pkl
- example/train_data/traj839.pkl
- example/train_data/traj193.pkl
- example/train_data/traj1326.pkl
- example/train_data/traj805.pkl
- example/train_data/traj811.pkl
- example/train_data/traj1454.pkl
- example/train_data/traj144.pkl
- example/train_data/traj150.pkl
- example/train_data/traj178.pkl
- example/train_data/traj1483.pkl
- example/train_data/traj3.pkl
- example/train_data/traj1497.pkl
- example/train_data/traj1508.pkl
- example/train_data/traj795.pkl
- example/train_data/traj959.pkl
- example/train_data/traj781.pkl
- example/train_data/traj1252.pkl
- example/train_data/traj971.pkl
- example/train_data/traj1246.pkl
- example/train_data/traj1520.pkl
- example/train_data/traj756.pkl
- example/train_data/traj597.pkl
- example/train_data/traj583.pkl
- example/train_data/traj1050.pkl
- example/train_data/traj1044.pkl
- example/train_data/traj554.pkl
- example/train_data/traj232.pkl
- example/train_data/traj226.pkl
- example/train_data/traj540.pkl
- example/train_data/traj1093.pkl
- example/train_data/traj568.pkl
- example/train_data/traj1087.pkl
- example/train_data/traj1085.pkl
- example/train_data/traj218.pkl
- example/train_data/traj230.pkl
- example/train_data/traj556.pkl
- example/train_data/traj542.pkl
- example/train_data/traj224.pkl
- example/train_data/traj1052.pkl
- example/train_data/traj1046.pkl
- example/train_data/traj595.pkl
- example/train_data/traj581.pkl
- example/train_data/traj1293.pkl
- example/train_data/traj768.pkl
- example/train_data/traj1287.pkl
- example/train_data/traj754.pkl
- example/train_data/traj998.pkl
- example/train_data/traj740.pkl
- example/train_data/traj1250.pkl
- example/train_data/traj973.pkl
- example/train_data/traj1536.pkl
- example/train_data/traj1522.pkl
- example/train_data/traj1244.pkl
- example/train_data/traj967.pkl
- example/train_data/traj797.pkl
- example/train_data/traj783.pkl
- example/train_data/traj1278.pkl
- example/train_data/traj1481.pkl
- example/train_data/traj1495.pkl
- example/train_data/traj1.pkl
- example/train_data/traj620.pkl
- example/train_data/traj146.pkl
- example/train_data/traj152.pkl
[truncated: 1,313 more entries]
