# Supplementary material for: Can Neural Networks Learn Atomic Stick–Slip Friction?
Source: ACS Appl Mater Interfaces. 2025 Jul 9;17(29):42454–61. doi: 10.1021/acsami.5c09866 (PMC12291085; doi:10.1021/acsami.5c09866)
Supplement: Supplementary file 2 [file am5c09866_si_002.zip › example/Train and eval NN model.ipynb]

# %% [markdown]
# Machine learning model for AFM force traces

Create, train and evaluate a NN for AFM force traces

# %% [code]
import os
import numpy as np
import pickle
from time import time

# plotting modules
import matplotlib.pyplot as plt
import matplotlib.colors as mcolors

# machine learning model
import torch
from torch.utils.data import Dataset, DataLoader
from ML_model import FrictDataset, FrictModel
from ML_training import train_FrictModel

# if you have more than one openmp library installed on your machine
os.environ['KMP_DUPLICATE_LIB_OK']='True' 


# %% [markdown]
## Set up the model and train

Alternatively, you can load an already-trained model

# %% [code]
#### Variables
num_epochs = 10                               # How many "epochs" to train for (10 for testing, production>100)
batch_size = 300                              # How many example per step
sample_size = 400                             # How long is one sample
lr = 5e-4                                     # Learning rate
targets = ['avg', 'k', 'U0', ]                # The quantities you want to use as targets (learn)
architecture = [256,128,len(targets)]         # The layers of the model, the last one must be the number of targets
train_dir = './train_data'                    # Location of training .dat files
val_dir = './val_data'                        # Location of validation .dat files
sys_label = 'lr=%.5g,nepoch=%i,b_Sz=%i,sampleSz=%i' % (lr,num_epochs,batch_size, sample_size) # name assign to the model
out_file = './output1_%s.dat' % sys_label     # File to dump training/validation metrics
model_load = None                             # If not None, model to load weights from
model_save = 'model1_%s.pth' %  sys_label     # File to save model parameters
loss_smooth = 0.8                             # Parameter to smooth training loss
########


parameters = [num_epochs,
              batch_size,
              sample_size,
              lr,
              targets,
              architecture,
              train_dir,
              val_dir,
              sys_label,
              out_file,
              model_load,
              model_save,
              loss_smooth]

# TRAIN THE MODEL
my_model = train_FrictModel(*parameters)

# LOAD A MODEL
# my_model = FrictModel(sample_size=sample_size, layers=architecture)
# my_model.load_state_dict(torch.load(model_save))


# %% [markdown]
### Plot learning as function of epochs

# %% [code]
# load output file
Data = np.loadtxt(out_file)
epoch = Data[:,0]
total_train_RMSE = Data[:,1] # RMSE on train set
total_validation_RMSE = Data[:,2+len(targets)] # RMSE on validation set

# plot error as a function of epochs
plt.plot(total_train_RMSE,'.-',label='train')
plt.plot(total_validation_RMSE,'.-',label='validation')

# plot cosmetics
plt.xlabel('epoch')
plt.ylabel('RMSE')
plt.grid()
plt.legend()
plt.tight_layout()
#plt.savefig('learning_curve.pdf', transparent=True, dpi=300) # uncomment to save plot to pdf
plt.show()

# %% [markdown]
# Evaluate the model on the dataset

Recompute training and validation sets to compare it with actual labels

# %% [code]
# load the datasets
train_set = FrictDataset(train_dir, targets, sample_size)
train_loader = DataLoader(train_set, batch_size=batch_size, shuffle=True)
val_set = FrictDataset(val_dir, targets, sample_size)
val_loader = DataLoader(val_set, batch_size=batch_size, shuffle=True)

# evaluate and store 
# validation set
tval_preds = []
tval_labels = []
with torch.no_grad(): # simple evaluate, no need for gradient (only used in training)
    for vst, (bx,by) in enumerate(val_loader):
        tval_preds.append(my_model(bx))
        tval_labels.append(by)
tval_preds = np.concatenate(tval_preds,axis=0)
tval_labels = np.concatenate(tval_labels,axis=0)
# training set
ttr_preds = []
ttr_labels = []
with torch.no_grad():
    for vst, (bx,by) in enumerate(train_loader):
        ttr_preds.append(my_model(bx))
        ttr_labels.append(by)
ttr_preds = np.concatenate(ttr_preds,axis=0)
ttr_labels = np.concatenate(ttr_labels,axis=0)


# %% [markdown]
### compute RMSE for each target

# %% [code]
ntargets = tval_preds.shape[1]

for it in range(ntargets):
    print('target %6s' % targets[it],
          'train RMSE %8.4g' % np.sqrt(np.sum((ttr_labels[:,it]-ttr_preds[:,it])**2)/len(ttr_labels)),
          'valid RMSE %8.4g' % np.sqrt(np.sum((tval_labels[:,it]-tval_preds[:,it])**2)/len(tval_labels)))

# %% [markdown]
### parity plots

# %% [code]
targets_str = [r'$\langle F \rangle$', r'$K$', r'$U_0$'] # assign each target a string

# range over the targets
for it in range(len(targets)):

    plt.title(targets_str[it]) # which target are we working on
    
    #  labels vs predicted values
    plt.scatter(ttr_labels[:,it], ttr_preds[:,it],   marker='.', color='r', label='training set') # batches in training set
    plt.scatter(tval_labels[:,it], tval_preds[:,it], marker='.', color='b', label='validation set') # batches in validation set
    
    # show perfect correlation line 
    xlo = np.min([np.min(ttr_preds[:,it]), np.min(ttr_preds[:,it])])
    xhi = np.max([np.max(ttr_preds[:,it]), np.max(ttr_preds[:,it])])
    xx = np.linspace(xlo, xhi, 100)
    plt.plot(xx, xx, '--k', zorder=3, alpha=0.7)
    
    # plot cosmetics
    plt.xlabel('MD value')
    plt.ylabel('NN prediction')
    plt.grid()
    plt.legend()
    plt.tight_layout()
    plt.gcf().set_dpi(150)
    plt.gca().set_aspect('equal')
    plt.gcf().set_size_inches((4,3))    
    #plt.savefig(f'parity_plot-{targets[it]}.png', transparent=True, dpi=300) # uncomment to save figure
    plt.show()
