# Supplementary material for: Can Neural Networks Learn Atomic Stick–Slip Friction?
Source: ACS Appl Mater Interfaces. 2025 Jul 9;17(29):42454–61. doi: 10.1021/acsami.5c09866 (PMC12291085; doi:10.1021/acsami.5c09866)
Supplement: Supplementary file 2 [file am5c09866_si_002.zip › example/ML_training.py]

#!/usr/bin/env python3

import torch
import numpy as np
from torch.utils.data import Dataset, DataLoader
from ML_model import FrictDataset, FrictModel
from time import time
##############################################
# The main training code
def train_FrictModel(num_epochs,
                     batch_size,
                     sample_size,
                     lr,
                     targets,
                     architecture,
                     train_dir,
                     val_dir,
                     sys_label,
                     out_file,
                     model_load,
                     model_save,
                     loss_smooth):
    # Creating datasets
    print('Loading data')
    train_set = FrictDataset(train_dir, targets, sample_size)
    train_loader = DataLoader(train_set, batch_size=batch_size, shuffle=True)
    val_set = FrictDataset(val_dir, targets, sample_size)
    val_loader = DataLoader(val_set, batch_size=batch_size, shuffle=True)
    outf = open(out_file, 'w')
    print("# Epoch\ttotal_train_RMSE\t"+'\t'.join(['tr_'+t+'_RMSE' for t in targets])+\
               "\ttotal_validation_RMSE\t"+'\t'.join(['val_'+t+'_RMSE' for t in targets])+'\n', file=outf, flush=True)
    # Creating the model and optimizer
    my_model = FrictModel(sample_size, architecture)
    if model_load is not None:
        print("Loading model weights...")
        my_model.load_state_dict(torch.load(model_load))
    optimizer = torch.optim.Adam(my_model.parameters(), lr=lr)
    # Main loop
    t0 = time()
    print('Start training')
    for e in range(num_epochs):
        for tst, (bx,by) in enumerate(train_loader):
            optimizer.zero_grad()
            # Using the model on inputs
            preds = my_model(bx)
            # Quadratic loss on each component
            loss_components = torch.mean((preds-by)**2,axis=0)
            # Total loss is the sum
            loss = torch.sum(loss_components)
            loss.backward()
            optimizer.step()
            if e==0: # in first step
                mloss = loss_components.detach().numpy()
            else:
                mloss = loss_smooth*mloss + (1-loss_smooth)*loss_components.detach().numpy()
        # Once per epoch, we estimate on the whole validation set
        vloss = 0
        for vst, (bx,by) in enumerate(val_loader):
            if vst*batch_size>len(val_set):
                break
            preds = my_model(bx)
            vloss += torch.mean((preds-by)**2,axis=0).detach().numpy()
        vloss /= vst # AS why? We already use mean...

        print("Epoch {:3d}, train RMSE: {:.8f} [".format(e+1, np.sqrt(np.sum(mloss))),end='')
        for k,v in zip(targets, mloss):
            print("{}: {:.4f} ".format(k,np.sqrt(v)),end='')
        print("], val RMSE: {:.5f} [".format(np.sqrt(np.sum(vloss))), end='')
        for k,v in zip(targets, vloss):
            print("{}: {:.4f} ".format(k,np.sqrt(v)),end='')
        print(']')
        # Saving results also to output file, the order is:
        # Epoch, total_train_RMSE, [train_RMSE_components], total_validation_RMSE, [validation_RMSE_components]
        print('\t'.join([str(n) for n in [e+1, np.sqrt(np.sum(mloss)), *np.sqrt(mloss), \
                                                    np.sqrt(np.sum(vloss)), *np.sqrt(vloss)]])+'\n', file=outf, flush=True)

    print("Training done (%.3fmin), saving model." % ((time()-t0)/60))
    torch.save(my_model.state_dict(), model_save)
    outf.close()

    return my_model

if __name__ == "__main__":
    import json, sys
    with open(sys.argv[1]) as injson:
        params = json.load(injson)

    train_FrictModel(**params)
