# Supplementary material for: Can Neural Networks Learn Atomic Stick–Slip Friction?
Source: ACS Appl Mater Interfaces. 2025 Jul 9;17(29):42454–61. doi: 10.1021/acsami.5c09866 (PMC12291085; doi:10.1021/acsami.5c09866)
Supplement: Supplementary file 2 [file am5c09866_si_002.zip › example/ML_model.py]

#!/usr/bin/env python3

import os, torch, pickle
import numpy as np
from torch.utils.data import Dataset, DataLoader

def sweight(x):
    mu, sigma = np.average(x), np.std(x)
    # hard-coded smearing = 15
    return 1/(1+np.exp(-(x-mu)/(sigma/15)))

###########################################
# Class handling dataset loading
# Requires the location of data files (it will read all .pkl files in the folder)
# the list of keywords for targets (they need to exist in the data files)
# and size of the series to load
class FrictDataset(Dataset):
    def __init__(self, data_dir, keys, sample_size):
        self.sample_size = sample_size
        raw_data = []
        raw_inds = []
        raw_map = []
        self.targets = []
        sh = 0
        n = 0
        for file in os.listdir(data_dir):
            if os.path.splitext(file)[-1] == '.pkl':
                with open(data_dir+'/'+file, 'rb') as f:
                    dats = pickle.load(f)
                if type(dats)==dict:
                    dats = [dats]
                for dat in dats:
                    #print(dat)
                    dlen = dat['traj'].shape[0]
                    if dlen<sample_size+1:
                        raise ValueError("File {} contains too few points".format(file))
                    raw_inds.append(np.arange(sh,sh+dlen-sample_size))
                    raw_map.append(n*np.ones(dlen-sample_size, dtype=np.int32))
                    sh += dlen
                    n += 1
                    raw_data.append(dat['traj'])
                    try:
                        self.targets.append([dat[k] for k in keys])
                    except KeyError as k:
                        raise ValueError("Cannot find key {} in one dataset in file {}".format(k,file))
        self.data = np.concatenate(raw_data).astype(np.float32)
        self.indices = np.concatenate(raw_inds)
        self.idx2tar = np.concatenate(raw_map)
        self.targets = np.asarray(self.targets)

    def __len__(self):
        return len(self.indices)

    def __getitem__(self, idx):
        start = self.indices[idx]

        # compute derivative
        diff = np.maximum(self.data[start+1:start+self.sample_size]-self.data[start:start+self.sample_size-1],0)

        # non-linear weight of derivative, sorted
        # add sigmoid weight to derivative and sort them
        data = np.concatenate([self.data[start:start+self.sample_size],
                               np.sort(diff*sweight(diff))], axis=0)

        return data, self.targets[self.idx2tar[idx]]

##################################################
# The MLP model
# Requires the size of the input, and a list with the size of the layers
class FrictModel(torch.nn.Module):
    def __init__(self, sample_size, layers):
        super().__init__()
        modules = []
        p = sample_size*2-1 # trace and derivative
        for l, lsize in enumerate(layers):
            modules.append(torch.nn.Linear(p, lsize))
            p = lsize
            if l<len(layers)-1:
                modules.append(torch.nn.ReLU())
        self.model = torch.nn.Sequential(*modules)

    def forward(self, x):
        return self.model(x)
